# Supplementary material for: Blocking Tim-3 enhances the anti-tumor immunity of STING agonist ADU-S100 by unleashing CD4+ T cells through regulating type 2 conventional dendritic cells
Source: Theranostics. 2023 Sep 4;13(14):4836–57. doi: 10.7150/thno.86792 (PMC10526657; doi:10.7150/thno.86792)
Supplement: Supplementary file 1 — Supplementary figures and tables. [file thnov13p4836s1.zip]

Archive with 3 entries (2 files):
- supplementary.docx
- __MACOSX/
- __MACOSX/._supplementary.docx
